# Supplementary material for: ﻿A new species of the genus Luciogobius Gill, 1859 (Teleostei, Oxudercidae) from Taiwan
Source: Zookeys. 2024 Jul 9;1206:241–54. doi: 10.3897/zookeys.1206.118757 (PMC11252559; doi:10.3897/zookeys.1206.118757)
Supplement: XML Treatment for Luciogobius opisthoproctus [file zookeys.1206.118757-treatment1.xml]

<!DOCTYPE tp:taxon-treatment
  PUBLIC "-//TaxonX//DTD Taxonomic Treatment Publishing DTD v0 20100105//EN" "tax-treatment-NSO.dtd">
<tp:taxon-treatment xmlns:tp="http://www.plazi.org/taxpub"><tp:treatment-meta><kwd-group><label>Taxon classification</label><kwd>
              <named-content content-type="kingdom">Animalia</named-content>
            </kwd><kwd>
              <named-content content-type="order">Perciformes</named-content>
            </kwd><kwd>
              <named-content content-type="family">Oxudercidae</named-content>
            </kwd></kwd-group><mixed-citation publication-type="journal"><person-group><name><surname>Chen</surname><given-names>Kuan-Hsun</given-names></name><name><surname>Liao</surname><given-names>Te-Yu</given-names></name></person-group><article-title>﻿A new species of the genus <italic><tp:taxon-name><tp:taxon-name-part taxon-name-part-type="genus" reg="Luciogobius">Luciogobius</tp:taxon-name-part></tp:taxon-name></italic> Gill, 1859 (<tp:taxon-name><tp:taxon-name-part taxon-name-part-type="subclass">Teleostei</tp:taxon-name-part></tp:taxon-name>, <tp:taxon-name><tp:taxon-name-part taxon-name-part-type="family">Oxudercidae</tp:taxon-name-part></tp:taxon-name>) from Taiwan</article-title><source>Zookeys</source><day>09</day><month>07</month><year>2024</year><volume>1206</volume><fpage>241</fpage><lpage>254</lpage><pub-id pub-id-type="doi">10.3897/zookeys.1206.118757</pub-id></mixed-citation></tp:treatment-meta><tp:nomenclature><label>﻿</label><tp:taxon-name>
            <object-id xmlns:xlink="http://www.w3.org/1999/xlink" content-type="arpha" xlink:type="simple">EEF6E028-0E05-5326-8C07-92A5E5D130FC</object-id>
            <tp:taxon-name-part taxon-name-part-type="genus" reg="Luciogobius">Luciogobius</tp:taxon-name-part>
            <tp:taxon-name-part taxon-name-part-type="species" reg="opisthoproctus">opisthoproctus</tp:taxon-name-part>
            <object-id xmlns:xlink="http://www.w3.org/1999/xlink" content-type="zoobank" xlink:type="simple">https://zoobank.org/D65F19DD-CC3D-486F-BBC7-7DE41D55226E</object-id>
          </tp:taxon-name><tp:taxon-status xmlns:xlink="http://www.w3.org/1999/xlink" xlink:type="simple">sp. nov.</tp:taxon-status><xref ref-type="fig" rid="F3">Figs 3</xref><xref ref-type="fig" rid="F4">, 4</xref><xref ref-type="fig" rid="F5">, 5 New English name: Taiwan Earthworm Goby</xref></tp:nomenclature><tp:treatment-sec sec-type="Holotype" id="SECID0EXHAE"><title>Holotype.</title><p>ASIZP0081790, 25.8 mm <abbrev xmlns:xlink="http://www.w3.org/1999/xlink" xlink:title="standard length" id="ABBRID0E4HAE" xlink:type="simple">SL</abbrev>, Taiwan, Yilan County, mouth of Daxi Creek, <named-content xmlns:xlink="http://www.w3.org/1999/xlink" content-type="dwc:verbatimCoordinates" xlink:type="simple"><named-content content-type="geo-json" specific-use="{&#34;type&#34;:&#34;Point&#34;,&#34;coordinates&#34;:[121.895333,24.941333]}" id="NCID0EEIAE" xlink:type="simple">24°56.48'N, 121°53.72'E</named-content></named-content>, coll. K.H. Chen, 16 February 2023.</p><fig id="F3" position="float" orientation="portrait"><object-id xmlns:xlink="http://www.w3.org/1999/xlink" content-type="doi" xlink:type="simple">10.3897/zookeys.1206.118757.figure3</object-id><object-id xmlns:xlink="http://www.w3.org/1999/xlink" content-type="arpha" xlink:type="simple">C6225B31-E740-5279-805A-17D3D80E5D84</object-id><label>Figure 3.</label><caption><p>Fresh specimens of <italic><tp:taxon-name><tp:taxon-name-part taxon-name-part-type="genus" reg="Luciogobius">Luciogobius</tp:taxon-name-part><tp:taxon-name-part taxon-name-part-type="species" reg="opisthoproctus">opisthoproctus</tp:taxon-name-part></tp:taxon-name></italic> sp. nov. <bold>A</bold> holotype, ASIZP0081790, 25.4 mm <abbrev xmlns:xlink="http://www.w3.org/1999/xlink" xlink:title="standard length" id="ABBRID0E5IAE" xlink:type="simple">SL</abbrev>, Daxi Creek, Yilan County, Taiwan <bold>B</bold> paratype, ASIZP0081793, 23.8 mm <abbrev xmlns:xlink="http://www.w3.org/1999/xlink" xlink:title="standard length" id="ABBRID0EEJAE" xlink:type="simple">SL</abbrev>, Daxi Creek, Yilan County <bold>C</bold> paratype, NMMB-P39322, 21.4 mm <abbrev xmlns:xlink="http://www.w3.org/1999/xlink" xlink:title="standard length" id="ABBRID0EKJAE" xlink:type="simple">SL</abbrev>, Daxi Creek, Yilan County, Taiwan.</p></caption><graphic xmlns:xlink="http://www.w3.org/1999/xlink" xlink:href="zookeys-1206-241_article-118757__-g003.jpg" position="float" orientation="portrait" xlink:type="simple" id="oo_1087977.jpg"><uri content-type="original_file" xlink:type="simple">https://binary.pensoft.net/fig/1087977</uri></graphic></fig></tp:treatment-sec><tp:treatment-sec sec-type="Paratypes" id="SECID0ETJAE"><title>Paratypes.</title><p>17 specimens (20.6–28.1 mm <abbrev xmlns:xlink="http://www.w3.org/1999/xlink" xlink:title="standard length" id="ABBRID0EZJAE" xlink:type="simple">SL</abbrev>). ASIZP0081791, 22.9 mm <abbrev xmlns:xlink="http://www.w3.org/1999/xlink" xlink:title="standard length" id="ABBRID0E4JAE" xlink:type="simple">SL</abbrev>, ASIZP0081792, 22.9 mm <abbrev xmlns:xlink="http://www.w3.org/1999/xlink" xlink:title="standard length" id="ABBRID0EBKAE" xlink:type="simple">SL</abbrev>, ASIZP0081793, 23.8 mm <abbrev xmlns:xlink="http://www.w3.org/1999/xlink" xlink:title="standard length" id="ABBRID0EFKAE" xlink:type="simple">SL</abbrev>, DOS09993-1, 25.1 mm <abbrev xmlns:xlink="http://www.w3.org/1999/xlink" xlink:title="standard length" id="ABBRID0EJKAE" xlink:type="simple">SL</abbrev>, DOS09993-2, 24.9 mm <abbrev xmlns:xlink="http://www.w3.org/1999/xlink" xlink:title="standard length" id="ABBRID0ENKAE" xlink:type="simple">SL</abbrev>, DOS09993-3, 26.8 mm <abbrev xmlns:xlink="http://www.w3.org/1999/xlink" xlink:title="standard length" id="ABBRID0ERKAE" xlink:type="simple">SL</abbrev>, DOS09993-4, 22.8 mm <abbrev xmlns:xlink="http://www.w3.org/1999/xlink" xlink:title="standard length" id="ABBRID0EVKAE" xlink:type="simple">SL</abbrev>, DOS09993-5, 20.6 mm <abbrev xmlns:xlink="http://www.w3.org/1999/xlink" xlink:title="standard length" id="ABBRID0EZKAE" xlink:type="simple">SL</abbrev>, DOS09993-6, 22.8 mm <abbrev xmlns:xlink="http://www.w3.org/1999/xlink" xlink:title="standard length" id="ABBRID0E4KAE" xlink:type="simple">SL</abbrev>, NMMB-P39322, 22.7 mm <abbrev xmlns:xlink="http://www.w3.org/1999/xlink" xlink:title="standard length" id="ABBRID0EBLAE" xlink:type="simple">SL</abbrev>, NMMB-P39323, 21.44 mm <abbrev xmlns:xlink="http://www.w3.org/1999/xlink" xlink:title="standard length" id="ABBRID0EFLAE" xlink:type="simple">SL</abbrev>, NMMB-P39324, 21.8 mm <abbrev xmlns:xlink="http://www.w3.org/1999/xlink" xlink:title="standard length" id="ABBRID0EJLAE" xlink:type="simple">SL</abbrev>, NMMB-P39325, 23.1 mm <abbrev xmlns:xlink="http://www.w3.org/1999/xlink" xlink:title="standard length" id="ABBRID0ENLAE" xlink:type="simple">SL</abbrev>, NMMB-P39326, 27.5 mm <abbrev xmlns:xlink="http://www.w3.org/1999/xlink" xlink:title="standard length" id="ABBRID0ERLAE" xlink:type="simple">SL</abbrev>, collected with holotype. ASIZP0081794, 27.3 mm <abbrev xmlns:xlink="http://www.w3.org/1999/xlink" xlink:title="standard length" id="ABBRID0EVLAE" xlink:type="simple">SL</abbrev>, DOS09994-1, 24.3 mm <abbrev xmlns:xlink="http://www.w3.org/1999/xlink" xlink:title="standard length" id="ABBRID0EZLAE" xlink:type="simple">SL</abbrev>, NMMB-P39327, 28.1 mm <abbrev xmlns:xlink="http://www.w3.org/1999/xlink" xlink:title="standard length" id="ABBRID0E4LAE" xlink:type="simple">SL</abbrev>, Taiwan, Taitung County, river mouth of Babian Creek, 23°04.44'N, 121°21.38'E, coll. K.H. Chen, 21 March 2023.</p><fig id="F4" position="float" orientation="portrait"><object-id xmlns:xlink="http://www.w3.org/1999/xlink" content-type="doi" xlink:type="simple">10.3897/zookeys.1206.118757.figure4</object-id><object-id xmlns:xlink="http://www.w3.org/1999/xlink" content-type="arpha" xlink:type="simple">F767B7FD-0832-5672-9EA3-FB07B045FA2B</object-id><label>Figure 4.</label><caption><p>Live <italic><tp:taxon-name><tp:taxon-name-part taxon-name-part-type="genus" reg="Luciogobius">Luciogobius</tp:taxon-name-part><tp:taxon-name-part taxon-name-part-type="species" reg="opisthoproctus">opisthoproctus</tp:taxon-name-part></tp:taxon-name></italic> sp. nov. NMMB-P39326, paratype, 27.5 mm <abbrev xmlns:xlink="http://www.w3.org/1999/xlink" xlink:title="standard length" id="ABBRID0EUMAE" xlink:type="simple">SL</abbrev>, Daxi Creek, Yilan County, Taiwan.</p></caption><graphic xmlns:xlink="http://www.w3.org/1999/xlink" xlink:href="zookeys-1206-241_article-118757__-g004.jpg" position="float" orientation="portrait" xlink:type="simple" id="oo_1087978.jpg"><uri content-type="original_file" xlink:type="simple">https://binary.pensoft.net/fig/1087978</uri></graphic></fig></tp:treatment-sec><tp:treatment-sec sec-type="diagnosis" id="SECID0E4MAE"><title>Diagnosis.</title><p><italic><tp:taxon-name><tp:taxon-name-part taxon-name-part-type="genus" reg="Luciogobius">Luciogobius</tp:taxon-name-part><tp:taxon-name-part taxon-name-part-type="species" reg="opisthoproctus">opisthoproctus</tp:taxon-name-part></tp:taxon-name></italic> sp. nov. is diagnosed by the following combination of characters: total vertebrae 41–43; free pectoral-fin rays absent; second dorsal-fin rays 9–12 (usually 11); anal-fin rays 11–14 (11 or 12); pectoral-fin rays 8–12 (10 or 11); pelvic-fin length more than 50% of pectoral-fin length; AAA distance 4.2–7.2% (mean 5.7%) of <abbrev xmlns:xlink="http://www.w3.org/1999/xlink" xlink:title="standard length" id="ABBRID0EONAE" xlink:type="simple">SL</abbrev>, 72.1–129.7% (mean 99.9%) of body depth at anus; snout length 39.7–62.7% (mean 52.8%) of AAA distance; pre-anus distance 80.0–92.8% (mean 88.6%) of pre-anal-fin length; and anterior-most pterygiophore of anal fin inserted behind the second haemal spine (Fig. <xref ref-type="fig" rid="F5">5</xref>).</p><fig id="F5" position="float" orientation="portrait"><object-id xmlns:xlink="http://www.w3.org/1999/xlink" content-type="doi" xlink:type="simple">10.3897/zookeys.1206.118757.figure5</object-id><object-id xmlns:xlink="http://www.w3.org/1999/xlink" content-type="arpha" xlink:type="simple">05E5898A-29E4-59E0-9758-B60D016E5CDA</object-id><label>Figure 5.</label><caption><p>The alcian blue–alizarin red stained specimens of <italic><tp:taxon-name><tp:taxon-name-part taxon-name-part-type="genus" reg="Luciogobius">Luciogobius</tp:taxon-name-part><tp:taxon-name-part taxon-name-part-type="species" reg="opisthoproctus">opisthoproctus</tp:taxon-name-part></tp:taxon-name></italic> sp. nov. DOS09993-2, paratype, 24.9 mm <abbrev xmlns:xlink="http://www.w3.org/1999/xlink" xlink:title="standard length" id="ABBRID0EJOAE" xlink:type="simple">SL</abbrev>, Daxi Creek, Yilan County, Taiwan, coll. K.H. Chen, 16 February 2023. Cd indicates caudal vertebrae; Hs indicates haemal spine of caudal vertebrae. Both abbreviations are numbered. The red arrow indicates the first dorsal pterygiophore insertion; the black arrow indicates the first anal-fin pterygiophore insertion.</p></caption><graphic xmlns:xlink="http://www.w3.org/1999/xlink" xlink:href="zookeys-1206-241_article-118757__-g005.jpg" position="float" orientation="portrait" xlink:type="simple" id="oo_1087979.jpg"><uri content-type="original_file" xlink:type="simple">https://binary.pensoft.net/fig/1087979</uri></graphic></fig></tp:treatment-sec><tp:treatment-sec sec-type="description" id="SECID0ESOAE"><title>Description.</title><p>Morphometric measurements and meristic counts are given in Table <xref ref-type="table" rid="T1">1</xref>. Body elongate, anteriorly cylindrical, and posteriorly compressed. Head narrowly depressed. Anterior nostril a pair of short tubes; posterior nostril round. Lower jaw slightly projecting; mouth oblique; maxilla extends posteriorly to vertical at front margin of eye. Gill opening narrow, extending from middle of pectoral-fin base to level with posterior end of jaw. Interorbital space narrower than snout length, side compressed, anteriorly swollen. A longitudinal dermal ridge present from below anterior nostril extending to behind eye. Occipital region slightly turgid (swollen) dorsally and laterally. First dorsal fin absent. Origin of second dorsal fin slightly posterior to origin of anal fin. First and second rays of second dorsal fin spinous, remaining rays soft and segmented; posterior margin of second dorsal fin rounded; second dorsal-fin rays 9–12 [9 (3), 10 (5), 11 (8)*, 12 (2)] (* for the number including holotype). Anal fin slightly posterior to anus; first and second rays of anal fin spinous, remaining rays soft and segmented; posterior margin of anal fin rounded; anal fin rays 11–14 [11 (5), 12 (7)*, 13 (4), 14 (2)]. Pectoral-fin fan-shaped and free pectoral-fin rays absent, pectoral-fin relatively small, about 5.5–8.8% of <abbrev xmlns:xlink="http://www.w3.org/1999/xlink" xlink:title="standard length" id="ABBRID0E3OAE" xlink:type="simple">SL</abbrev>; pectoral-fin rays 8–12 [8 (1), 9 (1), 10 (5)*, 11 (6), 12 (5)]. Caudal fin rounded. Pelvic fins round with frenum and complete membrane; pelvic-fin rays I, 5. Segmented caudal-fin rays 15–17 [15 (5), 16 (9), 17 (4)*]. First dorsal pterygiophore inserted between 25<sup>th</sup> and 26<sup>th</sup> vertebrae; last dorsal pterygiophore inserted between 31<sup>st</sup> and 32<sup>nd</sup> vertebrae; first anal fin pterygiophore inserted behind second haemal spine; insertion pattern not changing with numbers of fin rays; abdominal vertebrae 20–22 (usually 22), caudal vertebrae 20–22 (usually 21).</p><table-wrap id="T1" position="float" orientation="portrait"><label>Table 1.</label><caption><p>Morphometric measurements and meristic counts of <italic><tp:taxon-name><tp:taxon-name-part taxon-name-part-type="genus" reg="Luciogobius">Luciogobius</tp:taxon-name-part><tp:taxon-name-part taxon-name-part-type="species" reg="opisthoproctus">opisthoproctus</tp:taxon-name-part></tp:taxon-name></italic> sp. nov.</p></caption><table id="TID0EWDAG" rules="all"><tbody><tr><td rowspan="2" colspan="1"/><td rowspan="2" colspan="1">
                    <bold>Holotype</bold>
                  </td><td rowspan="1" colspan="1">
                    <bold>Paratypes</bold>
                  </td><td rowspan="1" colspan="1">
                    <bold>Paratypes</bold>
                  </td></tr><tr><td rowspan="1" colspan="1">
                    <bold>Daxi Creek (14)</bold>
                  </td><td rowspan="1" colspan="1">
                    <bold>Babian Creek (3)</bold>
                  </td></tr><tr><td rowspan="1" colspan="1">Standard length (<abbrev xmlns:xlink="http://www.w3.org/1999/xlink" xlink:title="standard length" id="ABBRID0EIRAE" xlink:type="simple">SL</abbrev>; mm)</td><td rowspan="1" colspan="1">25.4</td><td rowspan="1" colspan="1">20.6–27.5</td><td rowspan="1" colspan="1">24.3–28.1</td></tr><tr><td rowspan="1" colspan="4">Count</td></tr><tr><td rowspan="1" colspan="1">D<sub>2</sub> elements</td><td rowspan="1" colspan="1">11</td><td rowspan="1" colspan="1">9–12</td><td rowspan="1" colspan="1">9–11</td></tr><tr><td rowspan="1" colspan="1">A elements</td><td rowspan="1" colspan="1">12</td><td rowspan="1" colspan="1">11–14</td><td rowspan="1" colspan="1">11–13</td></tr><tr><td rowspan="1" colspan="1">P<sub>2</sub> elements</td><td rowspan="1" colspan="1">6</td><td rowspan="1" colspan="1">6</td><td rowspan="1" colspan="1">6</td></tr><tr><td rowspan="1" colspan="1">P<sub>1</sub> elements</td><td rowspan="1" colspan="1">10</td><td rowspan="1" colspan="1">8–12</td><td rowspan="1" colspan="1">10–12</td></tr><tr><td rowspan="1" colspan="1">C segmented elements</td><td rowspan="1" colspan="1">15</td><td rowspan="1" colspan="1">16–17</td><td rowspan="1" colspan="1">15–16</td></tr><tr><td rowspan="1" colspan="1">V</td><td rowspan="1" colspan="1">21+22</td><td rowspan="1" colspan="1">20–22+20-22</td><td rowspan="1" colspan="1">22+21</td></tr><tr><td rowspan="1" colspan="1">First D pterygiophore insertion</td><td rowspan="1" colspan="1">25–26</td><td rowspan="1" colspan="1">25–26</td><td rowspan="1" colspan="1">25–26</td></tr><tr><td rowspan="1" colspan="1">First A pterygiophore insertion behind</td><td rowspan="1" colspan="1">2<sup>nd</sup> hs</td><td rowspan="1" colspan="1">2<sup>nd</sup> hs</td><td rowspan="1" colspan="1">2<sup>nd</sup> hs</td></tr><tr><td rowspan="1" colspan="4">Measurement (%<abbrev xmlns:xlink="http://www.w3.org/1999/xlink" xlink:title="standard length" id="ABBRID0EYVAE" xlink:type="simple">SL</abbrev>)</td></tr><tr><td rowspan="1" colspan="1">HL</td><td rowspan="1" colspan="1">14.1</td><td rowspan="1" colspan="1">12.7–18.7</td><td rowspan="1" colspan="1">13.4–16.6</td></tr><tr><td rowspan="1" colspan="1">HD</td><td rowspan="1" colspan="1">5.8</td><td rowspan="1" colspan="1">3.6–6.5</td><td rowspan="1" colspan="1">5.4–6.0</td></tr><tr><td rowspan="1" colspan="1">HW</td><td rowspan="1" colspan="1">7.1</td><td rowspan="1" colspan="1">5.4–8.8</td><td rowspan="1" colspan="1">6.8–7.4</td></tr><tr><td rowspan="1" colspan="1">SNL</td><td rowspan="1" colspan="1">3.1</td><td rowspan="1" colspan="1">2.5–3.4</td><td rowspan="1" colspan="1">2.6–3.0</td></tr><tr><td rowspan="1" colspan="1">IOW</td><td rowspan="1" colspan="1">2.9</td><td rowspan="1" colspan="1">1.5–2.9</td><td rowspan="1" colspan="1">1.7–2.6</td></tr><tr><td rowspan="1" colspan="1">BD at P<sub>2</sub> origin</td><td rowspan="1" colspan="1">6</td><td rowspan="1" colspan="1">4.3–5.9</td><td rowspan="1" colspan="1">5.4–5.8</td></tr><tr><td rowspan="1" colspan="1">BD at AN</td><td rowspan="1" colspan="1">6.3</td><td rowspan="1" colspan="1">4.8–6.5</td><td rowspan="1" colspan="1">5.2–6.9</td></tr><tr><td rowspan="1" colspan="1">BD at A origin</td><td rowspan="1" colspan="1">6.4</td><td rowspan="1" colspan="1">4.9–6.3</td><td rowspan="1" colspan="1">5.0–6.5</td></tr><tr><td rowspan="1" colspan="1">PANL</td><td rowspan="1" colspan="1">66.4</td><td rowspan="1" colspan="1">60.5–66.4</td><td rowspan="1" colspan="1">63.2–65.0</td></tr><tr><td rowspan="1" colspan="1">AAA distance</td><td rowspan="1" colspan="1">6.6</td><td rowspan="1" colspan="1">4.2–7.2</td><td rowspan="1" colspan="1">5.0–6.3</td></tr><tr><td rowspan="1" colspan="1">CPD</td><td rowspan="1" colspan="1">6.6</td><td rowspan="1" colspan="1">3.9–5.9</td><td rowspan="1" colspan="1">4.1–5.0</td></tr><tr><td rowspan="1" colspan="1">CPL</td><td rowspan="1" colspan="1">15.8</td><td rowspan="1" colspan="1">12.6–16.8</td><td rowspan="1" colspan="1">13.2–16.4</td></tr><tr><td rowspan="1" colspan="1">PAL</td><td rowspan="1" colspan="1">73.8</td><td rowspan="1" colspan="1">68.9–73.5</td><td rowspan="1" colspan="1">70.0–72.6</td></tr><tr><td rowspan="1" colspan="1">PP<sub>2</sub>L</td><td rowspan="1" colspan="1">15.7</td><td rowspan="1" colspan="1">15.6–19.0</td><td rowspan="1" colspan="1">14.9–16.0</td></tr><tr><td rowspan="1" colspan="1">D<sub>2</sub>L</td><td rowspan="1" colspan="1">11</td><td rowspan="1" colspan="1">8.3–12.2</td><td rowspan="1" colspan="1">9.2–12.3</td></tr><tr><td rowspan="1" colspan="1">AL</td><td rowspan="1" colspan="1">14.7</td><td rowspan="1" colspan="1">10.8–16.5</td><td rowspan="1" colspan="1">9.2–13.5</td></tr><tr><td rowspan="1" colspan="1">P<sub>1</sub>L</td><td rowspan="1" colspan="1">7.4</td><td rowspan="1" colspan="1">5.5–8.8</td><td rowspan="1" colspan="1">6.4–7.8</td></tr><tr><td rowspan="1" colspan="1">P<sub>2</sub>L</td><td rowspan="1" colspan="1">4.3</td><td rowspan="1" colspan="1">3.8–6.1</td><td rowspan="1" colspan="1">4.2–5.2</td></tr><tr><td rowspan="1" colspan="1">CL</td><td rowspan="1" colspan="1">10.4</td><td rowspan="1" colspan="1">7.8–15.4</td><td rowspan="1" colspan="1">11.1–12.4</td></tr><tr><td rowspan="1" colspan="1">PD<sub>2</sub>L</td><td rowspan="1" colspan="1">73.9</td><td rowspan="1" colspan="1">69.9–77.8</td><td rowspan="1" colspan="1">73.3–74.8</td></tr><tr><td rowspan="1" colspan="4">Measurement (% HL)</td></tr><tr><td rowspan="1" colspan="1">HD</td><td rowspan="1" colspan="1">40.8</td><td rowspan="1" colspan="1">26.0–46.5</td><td rowspan="1" colspan="1">33.8–40.5</td></tr><tr><td rowspan="1" colspan="1">HW</td><td rowspan="1" colspan="1">50.6</td><td rowspan="1" colspan="1">39.5–65.3</td><td rowspan="1" colspan="1">40.7–52.9</td></tr><tr><td rowspan="1" colspan="1">SNL</td><td rowspan="1" colspan="1">22.1</td><td rowspan="1" colspan="1">16.2–24.8</td><td rowspan="1" colspan="1">15.6–20.4</td></tr><tr><td rowspan="1" colspan="1">ED</td><td rowspan="1" colspan="1">6.4</td><td rowspan="1" colspan="1">4.5–10.1</td><td rowspan="1" colspan="1">3.6–7.1</td></tr><tr><td rowspan="1" colspan="1">IOW</td><td rowspan="1" colspan="1">20.4</td><td rowspan="1" colspan="1">10.7–19.6</td><td rowspan="1" colspan="1">12.5–15.4</td></tr><tr><td rowspan="1" colspan="1">SNL (% AAA distance)</td><td rowspan="1" colspan="1">52.7</td><td rowspan="1" colspan="1">39.7–62.7</td><td rowspan="1" colspan="1">45.3–51.5</td></tr><tr><td rowspan="1" colspan="1">PANL (% PAL)</td><td rowspan="1" colspan="1">90</td><td rowspan="1" colspan="1">80.0–92.4</td><td rowspan="1" colspan="1">88.2–92.8</td></tr><tr><td rowspan="1" colspan="1">P<sub>2</sub>L (% P<sub>1</sub>L)</td><td rowspan="1" colspan="1">58.5</td><td rowspan="1" colspan="1">57.5–84.9</td><td rowspan="1" colspan="1">62.1–69.7</td></tr><tr><td rowspan="1" colspan="1">AAA distance (% BD at anus)</td><td rowspan="1" colspan="1">93.2</td><td rowspan="1" colspan="1">72.1–129.7</td><td rowspan="1" colspan="1">72.3–121.4</td></tr></tbody></table><table-wrap-foot><fn><p>D<sub>2</sub>: second dorsal-fin; A: anal-fin; P<sub>2</sub>: pelvic-fin; P<sub>1</sub>: pectoral-fin; C: caudal-fin; V: vertebrae; D: dorsal; hs: haemal spine; P<sub>1</sub>L: pectoral-fin length; BD: body depth; AN: anus; PAL: pre-anal-fin length; AAA distance: distance between anus and anal-fin origin; CPD: caudal-peduncle depth; CPL: caudal-peduncle length; PP<sub>2</sub>L: pre-pelvic-fin length; D<sub>2</sub>L: second dorsal-fin length; AL: anal-fin length; P<sub>1</sub>L: pectoral-fin length; P<sub>2</sub>L: pelvic-fin length; CL: caudal-fin length; PD<sub>2</sub>L: pre-second dorsal-fin length; PANL: pre-anus length; ED: eye diameter.</p></fn></table-wrap-foot></table-wrap></tp:treatment-sec><tp:treatment-sec sec-type="Cephalic sensory system" id="SECID0EHDAG"><title>Cephalic sensory system.</title><p>The series of cephalic sensory papillae on cheek are illustrated in Fig. <xref ref-type="fig" rid="F6">6</xref>. Row <italic>a</italic> situated behind eye, extending shortly upwards to orbital area. Row <italic>b</italic> extending from margin behind eye to upper lip. Row <italic>c</italic> starting from posterior of dermal ridge to anterior margin of eye. Single spot <italic>cp</italic> situated under row <italic>c</italic>. Row <italic>d</italic> starting from posterior margin of upper lip to anterior nostril. Row <italic>e</italic> extending from lower margin of preopercle to upper margin of lower jaw. Row <italic>i</italic> extending along weak flap on lower margin of lower jaw to lower part of preopercle. Row <italic>f</italic> in posterior of symphysial flap on chin. Row <italic>oi</italic> longitudinal, row <italic>ot</italic> and <italic>os</italic> running vertically. Row <italic>oi</italic>, <italic>os</italic>, <italic>ot</italic> separated from each other.</p><fig id="F6" position="float" orientation="portrait"><object-id xmlns:xlink="http://www.w3.org/1999/xlink" content-type="doi" xlink:type="simple">10.3897/zookeys.1206.118757.figure6</object-id><object-id xmlns:xlink="http://www.w3.org/1999/xlink" content-type="arpha" xlink:type="simple">4D2AC23B-8DBF-5C6B-9791-0F53F6907024</object-id><label>Figure 6.</label><caption><p>Head cephalic sensory system of <italic><tp:taxon-name><tp:taxon-name-part taxon-name-part-type="genus" reg="Luciogobius">Luciogobius</tp:taxon-name-part><tp:taxon-name-part taxon-name-part-type="species" reg="opisthoproctus">opisthoproctus</tp:taxon-name-part></tp:taxon-name></italic> sp. nov. ASIZP0081790, holotype, 25.4 mm <abbrev xmlns:xlink="http://www.w3.org/1999/xlink" xlink:title="standard length" id="ABBRID0ECFAG" xlink:type="simple">SL</abbrev>, Daxi Creek, Yilan County, Taiwan. AN, Anterior nostril; PN, Posterior nostril. Color-marked spots with letters indicate the papillae and the name of each row.</p></caption><graphic xmlns:xlink="http://www.w3.org/1999/xlink" xlink:href="zookeys-1206-241_article-118757__-g006.jpg" position="float" orientation="portrait" xlink:type="simple" id="oo_1087980.jpg"><uri content-type="original_file" xlink:type="simple">https://binary.pensoft.net/fig/1087980</uri></graphic></fig></tp:treatment-sec><tp:treatment-sec sec-type="Coloration" id="SECID0ELFAG"><title>Coloration.</title><p>Body background white, dorsally yellowish, and translucent ventrally. A discontinuous row of black spots on side of body from pectoral-fin to caudal-fin base. Scattered black spots internally embedded in the abdomen and visible through the semi-transparent muscle. Scattered black spots on dorsal surface, highly dense in some individuals. Rays and membranes of dorsal-, pectoral-, pelvic-, and anal-fins transparent and yellowish at base. Caudal fin transparent, with a black, rounded blotch at base. Specimens preserved in 70% ethanol whitish, with the same pattern of black spots when alive.</p></tp:treatment-sec><tp:treatment-sec sec-type="distribution" id="SECID0EQFAG"><title>Distribution and habitat.</title><p>The new species is currently only known from northeastern and southeastern Taiwan. This species mainly inhabits shallow gravel creeks near coastal river mouths.</p></tp:treatment-sec><tp:treatment-sec sec-type="etymology" id="SECID0EVFAG"><title>Etymology.</title><p>The specific name <italic><tp:taxon-name><tp:taxon-name-part taxon-name-part-type="genus" reg="Luciogobius"/><tp:taxon-name-part taxon-name-part-type="species" reg="opisthoproctus">opisthoproctus</tp:taxon-name-part></tp:taxon-name></italic> is from the Greek words <italic>opisthe</italic> (behind) and <italic>proktos</italic> (anus), in allusion to the posteriorly positioned anus (shorter AAA distance).</p></tp:treatment-sec><tp:treatment-sec sec-type="Molecular analysis" id="SECID0EJGAG"><title>Molecular analysis.</title><p>Thirty-nine sequences (133 bp) from 14 species were obtained and used to reconstruct an <abbrev xmlns:xlink="http://www.w3.org/1999/xlink" xlink:title="maximum-likelihood" id="ABBRID0EPGAG" xlink:type="simple">ML</abbrev> tree (Fig. <xref ref-type="fig" rid="F7">7</xref>), with <italic><tp:taxon-name><tp:taxon-name-part taxon-name-part-type="genus" reg="Inu">Inu</tp:taxon-name-part><tp:taxon-name-part taxon-name-part-type="species" reg="koma">koma</tp:taxon-name-part></tp:taxon-name></italic> as the outgroup. In the topology of the <abbrev xmlns:xlink="http://www.w3.org/1999/xlink" xlink:title="maximum-likelihood" id="ABBRID0ECHAG" xlink:type="simple">ML</abbrev> tree, a monophyletic clade consisting of <italic><tp:taxon-name><tp:taxon-name-part taxon-name-part-type="genus" reg="Luciogobius">L.</tp:taxon-name-part><tp:taxon-name-part taxon-name-part-type="species" reg="opisthoproctus">opisthoproctus</tp:taxon-name-part></tp:taxon-name></italic> sp. nov. was revealed. <italic><tp:taxon-name><tp:taxon-name-part taxon-name-part-type="genus" reg="Luciogobius">Luciogobius</tp:taxon-name-part><tp:taxon-name-part taxon-name-part-type="species" reg="opisthoproctus">opisthoproctus</tp:taxon-name-part></tp:taxon-name></italic> sp. nov. and <italic><tp:taxon-name><tp:taxon-name-part taxon-name-part-type="genus" reg="Luciogobius">L.</tp:taxon-name-part></tp:taxon-name></italic> sp. 10 are sister species, and these two species are a sister group of a clade comprising <italic><tp:taxon-name><tp:taxon-name-part taxon-name-part-type="genus" reg="Luciogobius">Luciogobius</tp:taxon-name-part></tp:taxon-name></italic> spp. 8, 13, 14, 15, and 16. The genetic distances between the new species and other members of <italic><tp:taxon-name><tp:taxon-name-part taxon-name-part-type="genus" reg="Luciogobius">L.</tp:taxon-name-part><tp:taxon-name-part taxon-name-part-type="species" reg="elongatus">elongatus</tp:taxon-name-part></tp:taxon-name></italic> complex are shown in Table <xref ref-type="table" rid="T2">2</xref>.</p><table-wrap id="T2" position="float" orientation="portrait"><label>Table 2.</label><caption><p>Pairwise sequence differences (%: <italic>p</italic>-distance) of 133 bp of 12S ribosomal RNA gene among species of <italic><tp:taxon-name><tp:taxon-name-part taxon-name-part-type="genus" reg="Luciogobius">Luciogobius</tp:taxon-name-part><tp:taxon-name-part taxon-name-part-type="species" reg="elongatus">elongatus</tp:taxon-name-part></tp:taxon-name></italic> complex. The hyphen “–” indicates that only one sequence is available.</p></caption><table id="TID0EACBG" rules="all"><tbody><tr><th rowspan="1" colspan="1"/><th rowspan="1" colspan="1"/><th rowspan="1" colspan="1">1</th><th rowspan="1" colspan="1">2</th><th rowspan="1" colspan="1">3</th><th rowspan="1" colspan="1">4</th><th rowspan="1" colspan="1">5</th><th rowspan="1" colspan="1">6</th><th rowspan="1" colspan="1">7</th><th rowspan="1" colspan="1">8</th><th rowspan="1" colspan="1">9</th><th rowspan="1" colspan="1">10</th><th rowspan="1" colspan="1">11</th><th rowspan="1" colspan="1">12</th><th rowspan="1" colspan="1">13</th><th rowspan="1" colspan="1">14</th></tr><tr><td rowspan="1" colspan="1">1</td><td rowspan="1" colspan="1"><italic><tp:taxon-name><tp:taxon-name-part taxon-name-part-type="genus" reg="Luciogobius">L.</tp:taxon-name-part><tp:taxon-name-part taxon-name-part-type="species" reg="opisthoproctus">opisthoproctus</tp:taxon-name-part></tp:taxon-name></italic> sp. nov. (8)</td><td rowspan="1" colspan="1">0–0.8</td><td rowspan="1" colspan="1"/><td rowspan="1" colspan="1"/><td rowspan="1" colspan="1"/><td rowspan="1" colspan="1"/><td rowspan="1" colspan="1"/><td rowspan="1" colspan="1"/><td rowspan="1" colspan="1"/><td rowspan="1" colspan="1"/><td rowspan="1" colspan="1"/><td rowspan="1" colspan="1"/><td rowspan="1" colspan="1"/><td rowspan="1" colspan="1"/><td rowspan="1" colspan="1"/></tr><tr><td rowspan="1" colspan="1">2</td><td rowspan="1" colspan="1"><italic><tp:taxon-name><tp:taxon-name-part taxon-name-part-type="genus" reg="Luciogobius">L.</tp:taxon-name-part><tp:taxon-name-part taxon-name-part-type="species" reg="elongatus">elongatus</tp:taxon-name-part></tp:taxon-name></italic> (5)</td><td rowspan="1" colspan="1">5.9–7.6</td><td rowspan="1" colspan="1">0–1.8</td><td rowspan="1" colspan="1"/><td rowspan="1" colspan="1"/><td rowspan="1" colspan="1"/><td rowspan="1" colspan="1"/><td rowspan="1" colspan="1"/><td rowspan="1" colspan="1"/><td rowspan="1" colspan="1"/><td rowspan="1" colspan="1"/><td rowspan="1" colspan="1"/><td rowspan="1" colspan="1"/><td rowspan="1" colspan="1"/><td rowspan="1" colspan="1"/></tr><tr><td rowspan="1" colspan="1">3</td><td rowspan="1" colspan="1"><italic><tp:taxon-name><tp:taxon-name-part taxon-name-part-type="genus" reg="Luciogobius">L.</tp:taxon-name-part><tp:taxon-name-part taxon-name-part-type="species" reg="parvulus">parvulus</tp:taxon-name-part></tp:taxon-name></italic> (2)</td><td rowspan="1" colspan="1">15.1–16.0</td><td rowspan="1" colspan="1">12.6–14.3</td><td rowspan="1" colspan="1">0</td><td rowspan="1" colspan="1"/><td rowspan="1" colspan="1"/><td rowspan="1" colspan="1"/><td rowspan="1" colspan="1"/><td rowspan="1" colspan="1"/><td rowspan="1" colspan="1"/><td rowspan="1" colspan="1"/><td rowspan="1" colspan="1"/><td rowspan="1" colspan="1"/><td rowspan="1" colspan="1"/><td rowspan="1" colspan="1"/></tr><tr><td rowspan="1" colspan="1">4</td><td rowspan="1" colspan="1"><italic><tp:taxon-name><tp:taxon-name-part taxon-name-part-type="genus" reg="Luciogobius">L.</tp:taxon-name-part><tp:taxon-name-part taxon-name-part-type="species" reg="punctilineatus">punctilineatus</tp:taxon-name-part></tp:taxon-name></italic> (6)</td><td rowspan="1" colspan="1">5.9–7.6</td><td rowspan="1" colspan="1">4.2–6.7</td><td rowspan="1" colspan="1">1.2–1.3</td><td rowspan="1" colspan="1">0–1.7</td><td rowspan="1" colspan="1"/><td rowspan="1" colspan="1"/><td rowspan="1" colspan="1"/><td rowspan="1" colspan="1"/><td rowspan="1" colspan="1"/><td rowspan="1" colspan="1"/><td rowspan="1" colspan="1"/><td rowspan="1" colspan="1"/><td rowspan="1" colspan="1"/><td rowspan="1" colspan="1"/></tr><tr><td rowspan="1" colspan="1">5</td><td rowspan="1" colspan="1"><italic><tp:taxon-name><tp:taxon-name-part taxon-name-part-type="genus" reg="Luciogobius">L.</tp:taxon-name-part></tp:taxon-name></italic> sp. 8 (2)</td><td rowspan="1" colspan="1">5.9–6.7</td><td rowspan="1" colspan="1">4.2–5.9</td><td rowspan="1" colspan="1">1.3</td><td rowspan="1" colspan="1">4.2–5.9</td><td rowspan="1" colspan="1">0</td><td rowspan="1" colspan="1"/><td rowspan="1" colspan="1"/><td rowspan="1" colspan="1"/><td rowspan="1" colspan="1"/><td rowspan="1" colspan="1"/><td rowspan="1" colspan="1"/><td rowspan="1" colspan="1"/><td rowspan="1" colspan="1"/><td rowspan="1" colspan="1"/></tr><tr><td rowspan="1" colspan="1">6</td><td rowspan="1" colspan="1"><italic><tp:taxon-name><tp:taxon-name-part taxon-name-part-type="genus" reg="Luciogobius">L.</tp:taxon-name-part></tp:taxon-name></italic> sp. 9 (2)</td><td rowspan="1" colspan="1">4.2–17.6</td><td rowspan="1" colspan="1">4.2–5.0</td><td rowspan="1" colspan="1">13.4–14.3</td><td rowspan="1" colspan="1">4.2–5.0</td><td rowspan="1" colspan="1">7.6</td><td rowspan="1" colspan="1">0</td><td rowspan="1" colspan="1"/><td rowspan="1" colspan="1"/><td rowspan="1" colspan="1"/><td rowspan="1" colspan="1"/><td rowspan="1" colspan="1"/><td rowspan="1" colspan="1"/><td rowspan="1" colspan="1"/><td rowspan="1" colspan="1"/></tr><tr><td rowspan="1" colspan="1">7</td><td rowspan="1" colspan="1"><italic><tp:taxon-name><tp:taxon-name-part taxon-name-part-type="genus" reg="Luciogobius">L.</tp:taxon-name-part></tp:taxon-name></italic> sp. 10 (2)</td><td rowspan="1" colspan="1">4.2–17.6</td><td rowspan="1" colspan="1">5.0–7.6</td><td rowspan="1" colspan="1">12.6</td><td rowspan="1" colspan="1">5.0–7.6</td><td rowspan="1" colspan="1">5.0</td><td rowspan="1" colspan="1">7.6</td><td rowspan="1" colspan="1">1.7</td><td rowspan="1" colspan="1"/><td rowspan="1" colspan="1"/><td rowspan="1" colspan="1"/><td rowspan="1" colspan="1"/><td rowspan="1" colspan="1"/><td rowspan="1" colspan="1"/><td rowspan="1" colspan="1"/></tr><tr><td rowspan="1" colspan="1">8</td><td rowspan="1" colspan="1"><italic><tp:taxon-name><tp:taxon-name-part taxon-name-part-type="genus" reg="Luciogobius">L.</tp:taxon-name-part></tp:taxon-name></italic> sp. 11 (2)</td><td rowspan="1" colspan="1">4.2–5.9</td><td rowspan="1" colspan="1">2.5–3.4</td><td rowspan="1" colspan="1">12.6</td><td rowspan="1" colspan="1">2.5–3.4</td><td rowspan="1" colspan="1">4.2</td><td rowspan="1" colspan="1">3.4</td><td rowspan="1" colspan="1">1.7–4.2</td><td rowspan="1" colspan="1">0</td><td rowspan="1" colspan="1"/><td rowspan="1" colspan="1"/><td rowspan="1" colspan="1"/><td rowspan="1" colspan="1"/><td rowspan="1" colspan="1"/><td rowspan="1" colspan="1"/></tr><tr><td rowspan="1" colspan="1">9</td><td rowspan="1" colspan="1"><italic><tp:taxon-name><tp:taxon-name-part taxon-name-part-type="genus" reg="Luciogobius">L.</tp:taxon-name-part></tp:taxon-name></italic> sp. 12 (1)</td><td rowspan="1" colspan="1">12.6–13.4</td><td rowspan="1" colspan="1">11.8–13.4</td><td rowspan="1" colspan="1">6.7</td><td rowspan="1" colspan="1">11.8–13.4</td><td rowspan="1" colspan="1">11.8</td><td rowspan="1" colspan="1">13.4</td><td rowspan="1" colspan="1">10.9–12.6</td><td rowspan="1" colspan="1">10.1</td><td rowspan="1" colspan="1">–</td><td rowspan="1" colspan="1"/><td rowspan="1" colspan="1"/><td rowspan="1" colspan="1"/><td rowspan="1" colspan="1"/><td rowspan="1" colspan="1"/></tr><tr><td rowspan="1" colspan="1">10</td><td rowspan="1" colspan="1"><italic><tp:taxon-name><tp:taxon-name-part taxon-name-part-type="genus" reg="Luciogobius">L.</tp:taxon-name-part></tp:taxon-name></italic> sp. 13 (2)</td><td rowspan="1" colspan="1">4.2–17.6</td><td rowspan="1" colspan="1">3.4–4.2</td><td rowspan="1" colspan="1">14.3</td><td rowspan="1" colspan="1">3.4–4.2</td><td rowspan="1" colspan="1">3.4</td><td rowspan="1" colspan="1">6.7</td><td rowspan="1" colspan="1">5.0–5.9</td><td rowspan="1" colspan="1">3.4</td><td rowspan="1" colspan="1">12.6</td><td rowspan="1" colspan="1">0</td><td rowspan="1" colspan="1"/><td rowspan="1" colspan="1"/><td rowspan="1" colspan="1"/><td rowspan="1" colspan="1"/></tr><tr><td rowspan="1" colspan="1">11</td><td rowspan="1" colspan="1"><italic><tp:taxon-name><tp:taxon-name-part taxon-name-part-type="genus" reg="Luciogobius">L.</tp:taxon-name-part></tp:taxon-name></italic> sp. 14 (2)</td><td rowspan="1" colspan="1">5.0–8.4</td><td rowspan="1" colspan="1">5.9–6.7</td><td rowspan="1" colspan="1">14.3</td><td rowspan="1" colspan="1">5.9–6.7</td><td rowspan="1" colspan="1">5.0</td><td rowspan="1" colspan="1">9.2</td><td rowspan="1" colspan="1">5.6–6.7</td><td rowspan="1" colspan="1">5.9</td><td rowspan="1" colspan="1">13.4</td><td rowspan="1" colspan="1">4.2</td><td rowspan="1" colspan="1">0</td><td rowspan="1" colspan="1"/><td rowspan="1" colspan="1"/><td rowspan="1" colspan="1"/></tr><tr><td rowspan="1" colspan="1">12</td><td rowspan="1" colspan="1"><italic><tp:taxon-name><tp:taxon-name-part taxon-name-part-type="genus" reg="Luciogobius">L.</tp:taxon-name-part></tp:taxon-name></italic> sp. 15 (2)</td><td rowspan="1" colspan="1">8.4–9.2</td><td rowspan="1" colspan="1">5.0–5.9</td><td rowspan="1" colspan="1">14.3</td><td rowspan="1" colspan="1">5.0–5.9</td><td rowspan="1" colspan="1">5.9</td><td rowspan="1" colspan="1">8.4</td><td rowspan="1" colspan="1">6.7–7.6</td><td rowspan="1" colspan="1">5.0</td><td rowspan="1" colspan="1">13.4</td><td rowspan="1" colspan="1">5.0</td><td rowspan="1" colspan="1">8</td><td rowspan="1" colspan="1">0</td><td rowspan="1" colspan="1"/><td rowspan="1" colspan="1"/></tr><tr><td rowspan="1" colspan="1">13</td><td rowspan="1" colspan="1"><italic><tp:taxon-name><tp:taxon-name-part taxon-name-part-type="genus" reg="Luciogobius">L.</tp:taxon-name-part></tp:taxon-name></italic> sp. 16 (2)</td><td rowspan="1" colspan="1">6.7–7.6</td><td rowspan="1" colspan="1">5.0–5.9</td><td rowspan="1" colspan="1">14.3</td><td rowspan="1" colspan="1">5.0–5.9</td><td rowspan="1" colspan="1">4.2</td><td rowspan="1" colspan="1">8.4</td><td rowspan="1" colspan="1">5.0–5.9</td><td rowspan="1" colspan="1">5.0</td><td rowspan="1" colspan="1">13.4</td><td rowspan="1" colspan="1">3.4</td><td rowspan="1" colspan="1">1.7</td><td rowspan="1" colspan="1">2.5</td><td rowspan="1" colspan="1">0</td><td rowspan="1" colspan="1"/></tr><tr><td rowspan="1" colspan="1">14</td><td rowspan="1" colspan="1"><italic><tp:taxon-name><tp:taxon-name-part taxon-name-part-type="genus" reg="Inu">I.</tp:taxon-name-part><tp:taxon-name-part taxon-name-part-type="species" reg="koma">koma</tp:taxon-name-part></tp:taxon-name></italic> (1)</td><td rowspan="1" colspan="1">16.8–17.6</td><td rowspan="1" colspan="1">16.8–18.5</td><td rowspan="1" colspan="1">17.6</td><td rowspan="1" colspan="1">16.0–16.8</td><td rowspan="1" colspan="1">16.0</td><td rowspan="1" colspan="1">18.5</td><td rowspan="1" colspan="1">17.6–18.5</td><td rowspan="1" colspan="1">16.8</td><td rowspan="1" colspan="1">16.8</td><td rowspan="1" colspan="1">16.0</td><td rowspan="1" colspan="1">1.6</td><td rowspan="1" colspan="1">15.1</td><td rowspan="1" colspan="1">16.0</td><td rowspan="1" colspan="1">–</td></tr></tbody></table><table-wrap-foot><fn><p>Numbers in paracenteses for numbers of sequences.</p></fn></table-wrap-foot></table-wrap><fig id="F7" position="float" orientation="portrait"><object-id xmlns:xlink="http://www.w3.org/1999/xlink" content-type="doi" xlink:type="simple">10.3897/zookeys.1206.118757.figure7</object-id><object-id xmlns:xlink="http://www.w3.org/1999/xlink" content-type="arpha" xlink:type="simple">32272753-334B-5A7D-9057-9B24F95B0337</object-id><label>Figure 7.</label><caption><p>Maximum-likelihood (<abbrev xmlns:xlink="http://www.w3.org/1999/xlink" xlink:title="maximum-likelihood" id="ABBRID0EBFBG" xlink:type="simple">ML</abbrev>) tree based on 12S ribosomal RNA gene sequences (133 bp) using Tamura-3+G model with 1,000 bootstrap replications. Numbers of branches indicate bootstrap values higher than 60%.</p></caption><graphic xmlns:xlink="http://www.w3.org/1999/xlink" xlink:href="zookeys-1206-241_article-118757__-g007.jpg" position="float" orientation="portrait" xlink:type="simple" id="oo_1087981.jpg"><uri content-type="original_file" xlink:type="simple">https://binary.pensoft.net/fig/1087981</uri></graphic></fig></tp:treatment-sec><tp:treatment-sec sec-type="remarks" id="SECID0EKFBG"><title>Remarks.</title><p>Based on the morphological approach, <italic><tp:taxon-name><tp:taxon-name-part taxon-name-part-type="genus" reg="Luciogobius">L.</tp:taxon-name-part><tp:taxon-name-part taxon-name-part-type="species" reg="opisthoproctus">opisthoproctus</tp:taxon-name-part></tp:taxon-name></italic> sp. nov. belongs to the <italic><tp:taxon-name><tp:taxon-name-part taxon-name-part-type="genus" reg="Luciogobius">L.</tp:taxon-name-part><tp:taxon-name-part taxon-name-part-type="species" reg="elongatus">elongatus</tp:taxon-name-part></tp:taxon-name></italic> complex (<xref ref-type="bibr" rid="B18">Shibukawa et al. 2019</xref>) because of the following characters: absence of free pectoral-fin rays, AAA 72.1–129.7% of body depth at anus, vertebrae 41–43, anterior pleural attaching to third abdominal vertebra, first anal-fin pterygiophore inserted behind second haemal spine, and first to second rays of dorsal- and anal-fin unbranched and spine-like. The new species is most similar to <italic><tp:taxon-name><tp:taxon-name-part taxon-name-part-type="genus" reg="Luciogobius">L.</tp:taxon-name-part><tp:taxon-name-part taxon-name-part-type="species" reg="punctilineatus">punctilineatus</tp:taxon-name-part></tp:taxon-name></italic> and <italic><tp:taxon-name><tp:taxon-name-part taxon-name-part-type="genus" reg="Luciogobius">L.</tp:taxon-name-part></tp:taxon-name></italic> sp. 11 in having yellowish coloration, a black blotch on the caudal-fin, a longitudinal line composed of scattered black spots on the sides of body, and similar_numbers of dorsal-, anal-, pectoral-fin elements. However, <italic><tp:taxon-name><tp:taxon-name-part taxon-name-part-type="genus" reg="Luciogobius">L.</tp:taxon-name-part><tp:taxon-name-part taxon-name-part-type="species" reg="opisthoproctus">opisthoproctus</tp:taxon-name-part></tp:taxon-name></italic> sp. nov. can be distinguished from <italic><tp:taxon-name><tp:taxon-name-part taxon-name-part-type="genus" reg="Luciogobius">L.</tp:taxon-name-part><tp:taxon-name-part taxon-name-part-type="species" reg="punctilineatus">punctilineatus</tp:taxon-name-part></tp:taxon-name></italic> and <italic><tp:taxon-name><tp:taxon-name-part taxon-name-part-type="genus" reg="Luciogobius">L.</tp:taxon-name-part></tp:taxon-name></italic> sp. 11 by the shorter AAA distance (4.2–7.2% <abbrev xmlns:xlink="http://www.w3.org/1999/xlink" xlink:title="standard length" id="ABBRID0EZHBG" xlink:type="simple">SL</abbrev> vs 11.4–16.9% in <italic><tp:taxon-name><tp:taxon-name-part taxon-name-part-type="genus" reg="Luciogobius">L.</tp:taxon-name-part><tp:taxon-name-part taxon-name-part-type="species" reg="punctilineatus">punctilineatus</tp:taxon-name-part></tp:taxon-name></italic>; 9.1–10.4% in <italic><tp:taxon-name><tp:taxon-name-part taxon-name-part-type="genus" reg="Luciogobius">L.</tp:taxon-name-part></tp:taxon-name></italic> sp.11); longer pre-anus length (80.0–92.8% of pre-anal-fin length vs 75.0–82.0% in <italic><tp:taxon-name><tp:taxon-name-part taxon-name-part-type="genus" reg="Luciogobius">L.</tp:taxon-name-part><tp:taxon-name-part taxon-name-part-type="species" reg="punctilineatus">punctilineatus</tp:taxon-name-part></tp:taxon-name></italic>; 84.4–88.8% in <italic><tp:taxon-name><tp:taxon-name-part taxon-name-part-type="genus" reg="Luciogobius">L.</tp:taxon-name-part></tp:taxon-name></italic> sp.11); longer snout length (39.7–62.7% of AAA distance vs &lt;34.7% in <italic><tp:taxon-name><tp:taxon-name-part taxon-name-part-type="genus" reg="Luciogobius">L.</tp:taxon-name-part><tp:taxon-name-part taxon-name-part-type="species" reg="punctilineatus">punctilineatus</tp:taxon-name-part></tp:taxon-name></italic>; 36.7–44.8% in <italic><tp:taxon-name><tp:taxon-name-part taxon-name-part-type="genus" reg="Luciogobius">L.</tp:taxon-name-part></tp:taxon-name></italic> sp.11); more abdominal vertebrae (20–22 vs 16–18 in <italic><tp:taxon-name><tp:taxon-name-part taxon-name-part-type="genus" reg="Luciogobius">L.</tp:taxon-name-part><tp:taxon-name-part taxon-name-part-type="species" reg="punctilineatus">punctilineatus</tp:taxon-name-part></tp:taxon-name></italic>; 17–18 in <italic><tp:taxon-name><tp:taxon-name-part taxon-name-part-type="genus" reg="Luciogobius">L.</tp:taxon-name-part></tp:taxon-name></italic> sp.11); fewer caudal vertebrae (20–22 vs 22–24 in <italic><tp:taxon-name><tp:taxon-name-part taxon-name-part-type="genus" reg="Luciogobius">L.</tp:taxon-name-part><tp:taxon-name-part taxon-name-part-type="species" reg="punctilineatus">punctilineatus</tp:taxon-name-part></tp:taxon-name></italic>; 22–25 in <italic><tp:taxon-name><tp:taxon-name-part taxon-name-part-type="genus" reg="Luciogobius">L.</tp:taxon-name-part></tp:taxon-name></italic> sp.11); first anal fin pterygiophore usually inserted behind the second haemal spine (vs fifth in <italic><tp:taxon-name><tp:taxon-name-part taxon-name-part-type="genus" reg="Luciogobius">L.</tp:taxon-name-part><tp:taxon-name-part taxon-name-part-type="species" reg="punctilineatus">punctilineatus</tp:taxon-name-part></tp:taxon-name></italic>; fourth in <italic><tp:taxon-name><tp:taxon-name-part taxon-name-part-type="genus" reg="Luciogobius">L.</tp:taxon-name-part></tp:taxon-name></italic> sp.11) (Table <xref ref-type="table" rid="T3">3</xref>). The new species can be further distinguished from <italic><tp:taxon-name><tp:taxon-name-part taxon-name-part-type="genus" reg="Luciogobius">L.</tp:taxon-name-part><tp:taxon-name-part taxon-name-part-type="species" reg="punctilineatus">punctilineatus</tp:taxon-name-part></tp:taxon-name></italic> in having the AAA distance less than twice the body depth at the anus (vs about twice of the body depth at anus).</p><table-wrap id="T3" position="float" orientation="portrait"><label>Table 3.</label><caption><p>Morphometric measurements and meristic counts between <italic><tp:taxon-name><tp:taxon-name-part taxon-name-part-type="genus" reg="Luciogobius">Luciogobius</tp:taxon-name-part><tp:taxon-name-part taxon-name-part-type="species" reg="opisthoproctus">opisthoproctus</tp:taxon-name-part></tp:taxon-name></italic> sp. nov. and three morphologically similar species.</p></caption><table id="TID0ETEAI" rules="all"><tbody><tr><th rowspan="1" colspan="1"/><th rowspan="1" colspan="1"><italic><tp:taxon-name><tp:taxon-name-part taxon-name-part-type="genus" reg="Luciogobius">L.</tp:taxon-name-part><tp:taxon-name-part taxon-name-part-type="species" reg="opisthoproctus">opisthoproctus</tp:taxon-name-part></tp:taxon-name></italic> sp. nov.<sup>1</sup></th><th rowspan="1" colspan="1">
                    <italic>
                      <tp:taxon-name><tp:taxon-name-part taxon-name-part-type="genus" reg="Luciogobius">L.</tp:taxon-name-part><tp:taxon-name-part taxon-name-part-type="species" reg="punctilineatus">punctilineatus</tp:taxon-name-part></tp:taxon-name>
                    </italic>
                    <sup>2</sup>
                  </th><th rowspan="1" colspan="1"><italic><tp:taxon-name><tp:taxon-name-part taxon-name-part-type="genus" reg="Luciogobius">L.</tp:taxon-name-part></tp:taxon-name></italic> sp. 10<sup>3</sup></th><th rowspan="1" colspan="1"><italic><tp:taxon-name><tp:taxon-name-part taxon-name-part-type="genus" reg="Luciogobius">L.</tp:taxon-name-part></tp:taxon-name></italic> sp. 11<sup>2</sup></th></tr><tr><td rowspan="1" colspan="1">Ab V</td><td rowspan="1" colspan="1">20–22</td><td rowspan="1" colspan="1">16–18</td><td rowspan="1" colspan="1">14</td><td rowspan="1" colspan="1">17–18</td></tr><tr><td rowspan="1" colspan="1">Cd V</td><td rowspan="1" colspan="1">20–22</td><td rowspan="1" colspan="1">22–24</td><td rowspan="1" colspan="1">22</td><td rowspan="1" colspan="1">22–25</td></tr><tr><td rowspan="1" colspan="1">First A pterygiophore insertion behind</td><td rowspan="1" colspan="1">2<sup>nd</sup> hs</td><td rowspan="1" colspan="1">4–6 (5)<sup>th</sup> hs</td><td rowspan="1" colspan="1">N/A</td><td rowspan="1" colspan="1">4<sup>th</sup> hs</td></tr><tr><td rowspan="1" colspan="5">Measurement</td></tr><tr><td rowspan="1" colspan="1">HL (% <abbrev xmlns:xlink="http://www.w3.org/1999/xlink" xlink:title="standard length" id="ABBRID0EPQBG" xlink:type="simple">SL</abbrev>)</td><td rowspan="1" colspan="1">12.7–18.7% (14.5%)</td><td rowspan="1" colspan="1">12.7–16.6% (N/A)</td><td rowspan="1" colspan="1">19.5–19.7% (N/A)</td><td rowspan="1" colspan="1">N/A</td></tr><tr><td rowspan="1" colspan="1">AAA distance (% <abbrev xmlns:xlink="http://www.w3.org/1999/xlink" xlink:title="standard length" id="ABBRID0EERBG" xlink:type="simple">SL</abbrev>)</td><td rowspan="1" colspan="1">4.2–7.2% (5.7%)</td><td rowspan="1" colspan="1">11.4–16.9% (13.3%)</td><td rowspan="1" colspan="1">N/A</td><td rowspan="1" colspan="1">9.1–10.4% (9.6%)</td></tr><tr><td rowspan="1" colspan="1">AAA distance (% BD at AN)</td><td rowspan="1" colspan="1">72.1–129.7% (99.9%)</td><td rowspan="1" colspan="1">Twice BD</td><td rowspan="1" colspan="1">N/A</td><td rowspan="1" colspan="1">N/A</td></tr><tr><td rowspan="1" colspan="1">SNL (% AAA)</td><td rowspan="1" colspan="1">39.7–62.7% (52.8%)</td><td rowspan="1" colspan="1">19.2–34.7% (26.4%)</td><td rowspan="1" colspan="1">N/A</td><td rowspan="1" colspan="1">36.7–44.8% (40.9%)</td></tr><tr><td rowspan="1" colspan="1">PANL (% PAL)</td><td rowspan="1" colspan="1">80.0–92.8% (88.6%)</td><td rowspan="1" colspan="1">75.0–82.0% (79.3%)</td><td rowspan="1" colspan="1">N/A</td><td rowspan="1" colspan="1">84.4–88.8% (86.1%)</td></tr><tr><td rowspan="1" colspan="1">P<sub>2</sub>L (% P<sub>1</sub>L)</td><td rowspan="1" colspan="1">57.5–84.9 (69.4%)</td><td rowspan="1" colspan="1">42.2%*</td><td rowspan="1" colspan="1">N/A</td><td rowspan="1" colspan="1">N/A</td></tr><tr><td rowspan="1" colspan="1">Reference</td><td rowspan="1" colspan="1">Present study</td><td rowspan="1" colspan="1">
                    <xref ref-type="bibr" rid="B10">Koreeda et al. 2022</xref>
                  </td><td rowspan="1" colspan="1">
                    <xref ref-type="bibr" rid="B18">Shibukawa et al. 2019</xref>
                  </td><td rowspan="1" colspan="1">
                    <xref ref-type="bibr" rid="B10">Koreeda et al. 2022</xref>
                  </td></tr></tbody></table><table-wrap-foot><fn><p>* Indicates only one specimen is available. N/A: not available. Abbreviation: Ab V: abdominal vertebrae; Cd V: caudal vertebrae; A: anal fin; hs: haemal spine; HL: head length; <abbrev xmlns:xlink="http://www.w3.org/1999/xlink" xlink:title="standard length" id="ABBRID0E3UBG" xlink:type="simple">SL</abbrev>: standard length; AAA distance: distance between anus and anal-fin origin; BD: body depth; AN: anus; SNL: snout length; PANL: pre-anus length; PAL: pre-anal-fin length; P<sub>1</sub>L: pectoral-fin length; P<sub>2</sub>L: pelvic-fin length. 1 for present study; 2 for <xref ref-type="bibr" rid="B10">Koreeda et al. 2022</xref>; 3 for <xref ref-type="bibr" rid="B18">Shibukawa et al. 2019</xref>.</p></fn></table-wrap-foot></table-wrap><p>Based on the molecular analysis, the topology showed that there is a sister-species relationship between the new species and <italic><tp:taxon-name><tp:taxon-name-part taxon-name-part-type="genus" reg="Luciogobius">L.</tp:taxon-name-part></tp:taxon-name></italic> sp. 10. However, <italic><tp:taxon-name><tp:taxon-name-part taxon-name-part-type="genus" reg="Luciogobius">L.</tp:taxon-name-part><tp:taxon-name-part taxon-name-part-type="species" reg="opisthoproctus">opisthoproctus</tp:taxon-name-part></tp:taxon-name></italic> sp. nov. can be distinguished from <italic><tp:taxon-name><tp:taxon-name-part taxon-name-part-type="genus" reg="Luciogobius">L.</tp:taxon-name-part></tp:taxon-name></italic> sp. 10 (Table <xref ref-type="table" rid="T3">3</xref>) in having a smaller HL (12.7–18.7% vs 19.5–19.7% <abbrev xmlns:xlink="http://www.w3.org/1999/xlink" xlink:title="standard length" id="ABBRID0ELWBG" xlink:type="simple">SL</abbrev>), more abdominal vertebrae (20–22 vs 14) and more total vertebrae (41–43 vs 36) (Table <xref ref-type="table" rid="T4">4</xref>). <italic><tp:taxon-name><tp:taxon-name-part taxon-name-part-type="genus" reg="Luciogobius">Luciogobius</tp:taxon-name-part><tp:taxon-name-part taxon-name-part-type="species" reg="opisthoproctus">opisthoproctus</tp:taxon-name-part></tp:taxon-name></italic> sp. nov. can be easily distinguished from <italic><tp:taxon-name><tp:taxon-name-part taxon-name-part-type="genus" reg="Luciogobius">L.</tp:taxon-name-part><tp:taxon-name-part taxon-name-part-type="species" reg="adapel">adapel</tp:taxon-name-part></tp:taxon-name></italic> and <italic><tp:taxon-name><tp:taxon-name-part taxon-name-part-type="genus" reg="Luciogobius">L.</tp:taxon-name-part><tp:taxon-name-part taxon-name-part-type="species" reg="parvulus">parvulus</tp:taxon-name-part></tp:taxon-name></italic> by the presence of a pelvic fin (vs absence) and further distinguished from <italic><tp:taxon-name><tp:taxon-name-part taxon-name-part-type="genus" reg="Luciogobius">L.</tp:taxon-name-part><tp:taxon-name-part taxon-name-part-type="species" reg="adapel">adapel</tp:taxon-name-part></tp:taxon-name></italic> by the presence of a second dorsal and anal fin (vs absence); from <italic><tp:taxon-name><tp:taxon-name-part taxon-name-part-type="genus" reg="Luciogobius">L.</tp:taxon-name-part><tp:taxon-name-part taxon-name-part-type="species" reg="elongatus">elongatus</tp:taxon-name-part></tp:taxon-name></italic>, <italic><tp:taxon-name><tp:taxon-name-part taxon-name-part-type="genus" reg="Luciogobius">L.</tp:taxon-name-part></tp:taxon-name></italic> sp. 8, and <italic><tp:taxon-name><tp:taxon-name-part taxon-name-part-type="genus" reg="Luciogobius">L.</tp:taxon-name-part></tp:taxon-name></italic> sp. 9 by more dorsal-fin rays (9–12 vs usually less than 9) and anal-fin rays (11–14 vs usually less than 11), and further distinguished from <italic><tp:taxon-name><tp:taxon-name-part taxon-name-part-type="genus" reg="Luciogobius">L.</tp:taxon-name-part><tp:taxon-name-part taxon-name-part-type="species" reg="elongatus">elongatus</tp:taxon-name-part></tp:taxon-name></italic> and <italic><tp:taxon-name><tp:taxon-name-part taxon-name-part-type="genus" reg="Luciogobius">L.</tp:taxon-name-part></tp:taxon-name></italic> sp. 9 by presence of a well-developed frenum on the pelvic fin (vs absence). The new species can also be distinguished from <italic><tp:taxon-name><tp:taxon-name-part taxon-name-part-type="genus" reg="Luciogobius">Luciogobius</tp:taxon-name-part></tp:taxon-name></italic> spp. 12–16 by absence of free pectoral-fin rays (vs presence). It can be further distinguished from <italic><tp:taxon-name><tp:taxon-name-part taxon-name-part-type="genus" reg="Luciogobius">L.</tp:taxon-name-part></tp:taxon-name></italic> sp. 12 and <italic><tp:taxon-name><tp:taxon-name-part taxon-name-part-type="genus" reg="Luciogobius">L.</tp:taxon-name-part></tp:taxon-name></italic> sp. 13 by having more vertebrae in total (41–43 vs 38–39), and from <italic><tp:taxon-name><tp:taxon-name-part taxon-name-part-type="genus" reg="Luciogobius">Luciogobius</tp:taxon-name-part></tp:taxon-name></italic> sp. 14–16 by presence of a black blotch on the caudal-fin (vs absence) (Table <xref ref-type="table" rid="T4">4</xref>). <italic><tp:taxon-name><tp:taxon-name-part taxon-name-part-type="genus" reg="Luciogobius">Luciogobius</tp:taxon-name-part></tp:taxon-name></italic> sp. 3 (sensu <xref ref-type="bibr" rid="B13">Maeda et al. 2008</xref>) is also similar to <italic><tp:taxon-name><tp:taxon-name-part taxon-name-part-type="genus" reg="Luciogobius">L.</tp:taxon-name-part><tp:taxon-name-part taxon-name-part-type="species" reg="opisthoproctus">opisthoproctus</tp:taxon-name-part></tp:taxon-name></italic> sp. nov. in coloration, morphometric measurements, and meristic counts. However, due to the limited information from only one juvenile provided by Maeda et al., further study is needed to verify the relationship of these sepcies. Species within the <italic><tp:taxon-name><tp:taxon-name-part taxon-name-part-type="genus" reg="Luciogobius">L.</tp:taxon-name-part><tp:taxon-name-part taxon-name-part-type="species" reg="elongatus">elongatus</tp:taxon-name-part></tp:taxon-name></italic> species complex, as defined by <xref ref-type="bibr" rid="B18">Shibukawa et al. (2019)</xref>, exhibit a unique combination of characters that differentiate them from species in other complexes. However, the presence of a single free pectoral-fin ray of <italic><tp:taxon-name><tp:taxon-name-part taxon-name-part-type="genus" reg="Luciogobius">L.</tp:taxon-name-part><tp:taxon-name-part taxon-name-part-type="species" reg="parvulus">parvulus</tp:taxon-name-part></tp:taxon-name></italic> and <italic><tp:taxon-name><tp:taxon-name-part taxon-name-part-type="genus" reg="Luciogobius">L.</tp:taxon-name-part></tp:taxon-name></italic> spp. 12–16 of the <italic><tp:taxon-name><tp:taxon-name-part taxon-name-part-type="genus" reg="Luciogobius">L.</tp:taxon-name-part><tp:taxon-name-part taxon-name-part-type="species" reg="elongatus">elongatus</tp:taxon-name-part></tp:taxon-name></italic> complex is not constant. This trait is apparently not a reliable character to distinguish <italic><tp:taxon-name><tp:taxon-name-part taxon-name-part-type="genus" reg="Luciogobius">L.</tp:taxon-name-part><tp:taxon-name-part taxon-name-part-type="species" reg="elongatus">elongatus</tp:taxon-name-part></tp:taxon-name></italic> complex from <italic><tp:taxon-name><tp:taxon-name-part taxon-name-part-type="genus" reg="Luciogobius">L.</tp:taxon-name-part><tp:taxon-name-part taxon-name-part-type="species" reg="guttatus">guttatus</tp:taxon-name-part></tp:taxon-name></italic> complex (vs presence of a free pectoral-fin ray).</p><table-wrap id="T4" position="float" orientation="portrait"><label>Table 4.</label><caption><p>Selected characters of the species of <italic><tp:taxon-name><tp:taxon-name-part taxon-name-part-type="genus" reg="Luciogobius">Luciogobius</tp:taxon-name-part><tp:taxon-name-part taxon-name-part-type="species" reg="elongatus">elongatus</tp:taxon-name-part></tp:taxon-name></italic> complex.</p></caption><table id="TID0EFPAI" rules="all"><tbody><tr><th rowspan="1" colspan="1"/><th rowspan="1" colspan="1">D2 element</th><th rowspan="1" colspan="1">A element</th><th rowspan="1" colspan="1">P<sub>1</sub> element</th><th rowspan="1" colspan="1">Ab V</th><th rowspan="1" colspan="1">Cd V</th><th rowspan="1" colspan="1">V</th><th rowspan="1" colspan="1">Free P<sub>1</sub> rays</th><th rowspan="1" colspan="1">P<sub>2</sub></th><th rowspan="1" colspan="1">P<sub>2</sub> frenum</th><th rowspan="1" colspan="1">Sources</th></tr><tr><td rowspan="1" colspan="1">
                    <italic>
                      <tp:taxon-name><tp:taxon-name-part taxon-name-part-type="genus" reg="Luciogobius">L.</tp:taxon-name-part><tp:taxon-name-part taxon-name-part-type="species" reg="adapel">adapel</tp:taxon-name-part></tp:taxon-name>
                    </italic>
                  </td><td rowspan="1" colspan="1">Absent</td><td rowspan="1" colspan="1">Absent</td><td rowspan="1" colspan="1">9–10</td><td rowspan="1" colspan="1">23</td><td rowspan="1" colspan="1">26–27</td><td rowspan="1" colspan="1">49–50</td><td rowspan="1" colspan="1">Absent</td><td rowspan="1" colspan="1">Absent</td><td rowspan="1" colspan="1">ND</td><td rowspan="1" colspan="1">1</td></tr><tr><td rowspan="1" colspan="1"><italic><tp:taxon-name><tp:taxon-name-part taxon-name-part-type="genus" reg="Luciogobius">L.</tp:taxon-name-part><tp:taxon-name-part taxon-name-part-type="species" reg="opisthoproctus">opisthoproctus</tp:taxon-name-part></tp:taxon-name></italic> sp. nov.</td><td rowspan="1" colspan="1">9–12</td><td rowspan="1" colspan="1">11–14</td><td rowspan="1" colspan="1">8–12</td><td rowspan="1" colspan="1">20–22</td><td rowspan="1" colspan="1">20–22</td><td rowspan="1" colspan="1">41–43</td><td rowspan="1" colspan="1">Absent</td><td rowspan="1" colspan="1">Present</td><td rowspan="1" colspan="1">W-D</td><td rowspan="1" colspan="1">2</td></tr><tr><td rowspan="1" colspan="1">
                    <italic>
                      <tp:taxon-name><tp:taxon-name-part taxon-name-part-type="genus" reg="Luciogobius">L.</tp:taxon-name-part><tp:taxon-name-part taxon-name-part-type="species" reg="elongatus">elongatus</tp:taxon-name-part></tp:taxon-name>
                    </italic>
                  </td><td rowspan="1" colspan="1">6–9</td><td rowspan="1" colspan="1">8–10</td><td rowspan="1" colspan="1">7–10</td><td rowspan="1" colspan="1">19–21</td><td rowspan="1" colspan="1">21–23</td><td rowspan="1" colspan="1">42–44</td><td rowspan="1" colspan="1">Absent</td><td rowspan="1" colspan="1">Present</td><td rowspan="1" colspan="1">ND</td><td rowspan="1" colspan="1">3</td></tr><tr><td rowspan="1" colspan="1">
                    <italic>
                      <tp:taxon-name><tp:taxon-name-part taxon-name-part-type="genus" reg="Luciogobius">L.</tp:taxon-name-part><tp:taxon-name-part taxon-name-part-type="species" reg="parvulus">parvulus</tp:taxon-name-part></tp:taxon-name>
                    </italic>
                  </td><td rowspan="1" colspan="1">10–12</td><td rowspan="1" colspan="1">11–13</td><td rowspan="1" colspan="1">11–13</td><td rowspan="1" colspan="1">19–21</td><td rowspan="1" colspan="1">22–24</td><td rowspan="1" colspan="1">41–44</td><td rowspan="1" colspan="1">Present*</td><td rowspan="1" colspan="1">Absent</td><td rowspan="1" colspan="1">ND</td><td rowspan="1" colspan="1">4</td></tr><tr><td rowspan="1" colspan="1">
                    <italic>
                      <tp:taxon-name><tp:taxon-name-part taxon-name-part-type="genus" reg="Luciogobius">L.</tp:taxon-name-part><tp:taxon-name-part taxon-name-part-type="species" reg="punctilineatus">punctilineatus</tp:taxon-name-part></tp:taxon-name>
                    </italic>
                  </td><td rowspan="1" colspan="1">10–12</td><td rowspan="1" colspan="1">12–14</td><td rowspan="1" colspan="1">8–12</td><td rowspan="1" colspan="1">16–18</td><td rowspan="1" colspan="1">22–24</td><td rowspan="1" colspan="1">39–42</td><td rowspan="1" colspan="1">Absent</td><td rowspan="1" colspan="1">Present</td><td rowspan="1" colspan="1">W-D</td><td rowspan="1" colspan="1">4</td></tr><tr><td rowspan="1" colspan="1"><italic><tp:taxon-name><tp:taxon-name-part taxon-name-part-type="genus" reg="Luciogobius">L.</tp:taxon-name-part></tp:taxon-name></italic> sp. 3</td><td rowspan="1" colspan="1">8–10</td><td rowspan="1" colspan="1">11–12</td><td rowspan="1" colspan="1">9–10</td><td rowspan="1" colspan="1">21–23</td><td rowspan="1" colspan="1">19–21</td><td rowspan="1" colspan="1">42</td><td rowspan="1" colspan="1">Absent</td><td rowspan="1" colspan="1">Present</td><td rowspan="1" colspan="1">W-D</td><td rowspan="1" colspan="1">5</td></tr><tr><td rowspan="1" colspan="1"><italic><tp:taxon-name><tp:taxon-name-part taxon-name-part-type="genus" reg="Luciogobius">L.</tp:taxon-name-part></tp:taxon-name></italic> sp. 8</td><td rowspan="1" colspan="1">7–8</td><td rowspan="1" colspan="1">8–10</td><td rowspan="1" colspan="1">9–11</td><td rowspan="1" colspan="1">20–21</td><td rowspan="1" colspan="1">20–23</td><td rowspan="1" colspan="1">41–43</td><td rowspan="1" colspan="1">Absent</td><td rowspan="1" colspan="1">Present</td><td rowspan="1" colspan="1">W-D</td><td rowspan="1" colspan="1">3</td></tr><tr><td rowspan="1" colspan="1"><italic><tp:taxon-name><tp:taxon-name-part taxon-name-part-type="genus" reg="Luciogobius">L.</tp:taxon-name-part></tp:taxon-name></italic> sp. 9</td><td rowspan="1" colspan="1">7–9</td><td rowspan="1" colspan="1">8–11</td><td rowspan="1" colspan="1">8–10</td><td rowspan="1" colspan="1">20–22</td><td rowspan="1" colspan="1">21–23</td><td rowspan="1" colspan="1">42–45</td><td rowspan="1" colspan="1">Absent</td><td rowspan="1" colspan="1">Present</td><td rowspan="1" colspan="1">ND</td><td rowspan="1" colspan="1">3</td></tr><tr><td rowspan="1" colspan="1"><italic><tp:taxon-name><tp:taxon-name-part taxon-name-part-type="genus" reg="Luciogobius">L.</tp:taxon-name-part></tp:taxon-name></italic> sp. 10</td><td rowspan="1" colspan="1">8</td><td rowspan="1" colspan="1">11</td><td rowspan="1" colspan="1">11–12</td><td rowspan="1" colspan="1">14</td><td rowspan="1" colspan="1">22</td><td rowspan="1" colspan="1">36</td><td rowspan="1" colspan="1">Absent</td><td rowspan="1" colspan="1">Present</td><td rowspan="1" colspan="1">W-D</td><td rowspan="1" colspan="1">3</td></tr><tr><td rowspan="1" colspan="1"><italic><tp:taxon-name><tp:taxon-name-part taxon-name-part-type="genus" reg="Luciogobius">L.</tp:taxon-name-part></tp:taxon-name></italic> sp. 11</td><td rowspan="1" colspan="1">12–13</td><td rowspan="1" colspan="1">14–15</td><td rowspan="1" colspan="1">8–9</td><td rowspan="1" colspan="1">17–18</td><td rowspan="1" colspan="1">22–25</td><td rowspan="1" colspan="1">40–43</td><td rowspan="1" colspan="1">Absent</td><td rowspan="1" colspan="1">Present</td><td rowspan="1" colspan="1">W-D</td><td rowspan="1" colspan="1">3</td></tr><tr><td rowspan="1" colspan="1"><italic><tp:taxon-name><tp:taxon-name-part taxon-name-part-type="genus" reg="Luciogobius">L.</tp:taxon-name-part></tp:taxon-name></italic> sp. 12</td><td rowspan="1" colspan="1">10–12</td><td rowspan="1" colspan="1">10–11</td><td rowspan="1" colspan="1">14</td><td rowspan="1" colspan="1">18–19</td><td rowspan="1" colspan="1">20–21</td><td rowspan="1" colspan="1">38–39</td><td rowspan="1" colspan="1">Present</td><td rowspan="1" colspan="1">Present</td><td rowspan="1" colspan="1">W-D</td><td rowspan="1" colspan="1">3</td></tr><tr><td rowspan="1" colspan="1"><italic><tp:taxon-name><tp:taxon-name-part taxon-name-part-type="genus" reg="Luciogobius">L.</tp:taxon-name-part></tp:taxon-name></italic> sp. 13</td><td rowspan="1" colspan="1">9–11</td><td rowspan="1" colspan="1">12–13</td><td rowspan="1" colspan="1">13–15</td><td rowspan="1" colspan="1">16–17</td><td rowspan="1" colspan="1">21–23</td><td rowspan="1" colspan="1">38–39</td><td rowspan="1" colspan="1">Present</td><td rowspan="1" colspan="1">Present</td><td rowspan="1" colspan="1">W-D</td><td rowspan="1" colspan="1">3</td></tr><tr><td rowspan="1" colspan="1"><italic><tp:taxon-name><tp:taxon-name-part taxon-name-part-type="genus" reg="Luciogobius">L.</tp:taxon-name-part></tp:taxon-name></italic> sp. 14</td><td rowspan="1" colspan="1">10–13</td><td rowspan="1" colspan="1">12–15</td><td rowspan="1" colspan="1">12–14</td><td rowspan="1" colspan="1">19–21</td><td rowspan="1" colspan="1">21–23</td><td rowspan="1" colspan="1">41–43</td><td rowspan="1" colspan="1">Present</td><td rowspan="1" colspan="1">Present</td><td rowspan="1" colspan="1">W-D</td><td rowspan="1" colspan="1">3</td></tr><tr><td rowspan="1" colspan="1"><italic><tp:taxon-name><tp:taxon-name-part taxon-name-part-type="genus" reg="Luciogobius">L.</tp:taxon-name-part></tp:taxon-name></italic> sp. 15</td><td rowspan="1" colspan="1">11–13</td><td rowspan="1" colspan="1">13–14</td><td rowspan="1" colspan="1">11–14</td><td rowspan="1" colspan="1">18–20</td><td rowspan="1" colspan="1">21–23</td><td rowspan="1" colspan="1">39–42</td><td rowspan="1" colspan="1">Present</td><td rowspan="1" colspan="1">Present</td><td rowspan="1" colspan="1">W-D</td><td rowspan="1" colspan="1">3</td></tr><tr><td rowspan="1" colspan="1"><italic><tp:taxon-name><tp:taxon-name-part taxon-name-part-type="genus" reg="Luciogobius">L.</tp:taxon-name-part></tp:taxon-name></italic> sp. 16</td><td rowspan="1" colspan="1">11–13</td><td rowspan="1" colspan="1">12–14</td><td rowspan="1" colspan="1">10–13</td><td rowspan="1" colspan="1">20–21</td><td rowspan="1" colspan="1">22–23</td><td rowspan="1" colspan="1">22–23</td><td rowspan="1" colspan="1">Present*</td><td rowspan="1" colspan="1">Present</td><td rowspan="1" colspan="1">W-D</td><td rowspan="1" colspan="1">3</td></tr></tbody></table><table-wrap-foot><fn><p>Abbreviation: D<sub>2</sub>: second dorsal-fin; A: anal-fin; P<sub>1</sub>: pectoral-fin; P<sub>2</sub>: pelvic-fin; Ab V: abdominal vertebrae; Cd V: caudal vertebrae; V: vertebrae; ND: not developed; W-D: well-developed. *=sometimes absent. 1 for Okiyama, 2001; 2 for present study; 3 for <xref ref-type="bibr" rid="B18">Shibukawa et al. 2019</xref>; 4 for <xref ref-type="bibr" rid="B8">Koreeda and Motomura 2021</xref>; 5 for <xref ref-type="bibr" rid="B13">Maeda et al. 2008</xref>.</p></fn></table-wrap-foot></table-wrap><p><italic><tp:taxon-name><tp:taxon-name-part taxon-name-part-type="genus" reg="Luciogobius">Luciogobius</tp:taxon-name-part><tp:taxon-name-part taxon-name-part-type="species" reg="opisthoproctus">opisthoproctus</tp:taxon-name-part></tp:taxon-name></italic> sp. nov. sometimes co-occurs with <italic><tp:taxon-name><tp:taxon-name-part taxon-name-part-type="genus" reg="Luciogobius">L.</tp:taxon-name-part><tp:taxon-name-part taxon-name-part-type="species" reg="grandis">grandis</tp:taxon-name-part></tp:taxon-name></italic> Arai, 1970 and <italic><tp:taxon-name><tp:taxon-name-part taxon-name-part-type="genus" reg="Luciogobius">L.</tp:taxon-name-part><tp:taxon-name-part taxon-name-part-type="species" reg="guttatus">guttatus</tp:taxon-name-part></tp:taxon-name></italic> Gill, 1859 near the mouths of streams. However, <italic><tp:taxon-name><tp:taxon-name-part taxon-name-part-type="genus" reg="Luciogobius">L.</tp:taxon-name-part><tp:taxon-name-part taxon-name-part-type="species" reg="opisthoproctus">opisthoproctus</tp:taxon-name-part></tp:taxon-name></italic> sp. nov. can be morphologically distinguished by its yellowish body color, differing from the bronze color in <italic><tp:taxon-name><tp:taxon-name-part taxon-name-part-type="genus" reg="Luciogobius">L.</tp:taxon-name-part><tp:taxon-name-part taxon-name-part-type="species" reg="grandis">grandis</tp:taxon-name-part></tp:taxon-name></italic> and the brown color in <italic><tp:taxon-name><tp:taxon-name-part taxon-name-part-type="genus" reg="Luciogobius">L.</tp:taxon-name-part><tp:taxon-name-part taxon-name-part-type="species" reg="guttatus">guttatus</tp:taxon-name-part></tp:taxon-name></italic> (Fig. <xref ref-type="fig" rid="F8">8</xref>). Additionally, it can also be readily distinguished from other two species by several distinctive features, such as a transparent caudal fin with one black blotch on its base (vs opaque), a pair of fan-shaped pectoral-fin (vs triangular in <italic><tp:taxon-name><tp:taxon-name-part taxon-name-part-type="genus" reg="Luciogobius">L.</tp:taxon-name-part><tp:taxon-name-part taxon-name-part-type="species" reg="grandis">grandis</tp:taxon-name-part></tp:taxon-name></italic> and round in <italic><tp:taxon-name><tp:taxon-name-part taxon-name-part-type="genus" reg="Luciogobius">L.</tp:taxon-name-part><tp:taxon-name-part taxon-name-part-type="species" reg="guttatus">guttatus</tp:taxon-name-part></tp:taxon-name></italic>), absence of pigmentation on pectoral-, anal-, and second dorsal fins (vs presence), and unbranched first to second rays of dorsal- and anal-fins (vs only first ray unbranched).</p><fig id="F8" position="float" orientation="portrait"><object-id xmlns:xlink="http://www.w3.org/1999/xlink" content-type="doi" xlink:type="simple">10.3897/zookeys.1206.118757.figure8</object-id><object-id xmlns:xlink="http://www.w3.org/1999/xlink" content-type="arpha" xlink:type="simple">DA35B6D4-675B-5E9E-AE62-1B1124E8BA62</object-id><label>Figure 8.</label><caption><p>Photos of fresh specimens coexisting with <italic><tp:taxon-name><tp:taxon-name-part taxon-name-part-type="genus" reg="Luciogobius">Luciogobius</tp:taxon-name-part><tp:taxon-name-part taxon-name-part-type="species" reg="opisthoproctus">opisthoproctus</tp:taxon-name-part></tp:taxon-name></italic> sp. nov. <bold>A</bold><italic><tp:taxon-name><tp:taxon-name-part taxon-name-part-type="genus" reg="Luciogobius">L.</tp:taxon-name-part><tp:taxon-name-part taxon-name-part-type="species" reg="grandis">grandis</tp:taxon-name-part></tp:taxon-name></italic>, DOS09990-2, 53.7 mm <abbrev xmlns:xlink="http://www.w3.org/1999/xlink" xlink:title="standard length" id="ABBRID0EGYAI" xlink:type="simple">SL</abbrev>, Hualien River, Hualien County, Taiwan <bold>B</bold><italic><tp:taxon-name><tp:taxon-name-part taxon-name-part-type="genus" reg="Luciogobius">L.</tp:taxon-name-part><tp:taxon-name-part taxon-name-part-type="species" reg="guttatus">guttatus</tp:taxon-name-part></tp:taxon-name></italic>, DOS09988-1, 54.7 mm <abbrev xmlns:xlink="http://www.w3.org/1999/xlink" xlink:title="standard length" id="ABBRID0EXYAI" xlink:type="simple">SL</abbrev>, Jinghuken, Yilan County, Taiwan.</p></caption><graphic xmlns:xlink="http://www.w3.org/1999/xlink" xlink:href="zookeys-1206-241_article-118757__-g008.jpg" position="float" orientation="portrait" xlink:type="simple" id="oo_1087982.jpg"><uri content-type="original_file" xlink:type="simple">https://binary.pensoft.net/fig/1087982</uri></graphic></fig></tp:treatment-sec><tp:treatment-sec sec-type="material" id="SECID0EAZAI"><title>Comparative material.</title><p><italic><tp:taxon-name><tp:taxon-name-part taxon-name-part-type="genus" reg="Luciogobius">L.</tp:taxon-name-part><tp:taxon-name-part taxon-name-part-type="species" reg="elongatus">elongatus</tp:taxon-name-part></tp:taxon-name></italic>: one specimen, <named-content xmlns:xlink="http://www.w3.org/1999/xlink" content-type="dwc:institutional_code" xlink:title="Osaka Museum of Natural History" xlink:href="http://grbio.org/institution/osaka-museum-natural-history" xlink:type="simple">OMNH</named-content>-P14170, 37.1 mm <abbrev xmlns:xlink="http://www.w3.org/1999/xlink" xlink:title="standard length" id="ABBRID0ERZAI" xlink:type="simple">SL</abbrev>, Nagasaki Coast, Fuke, Misaki, Sennan, Osaka, Japan, coll. Kanai, M., 27 May 2001. <italic><tp:taxon-name><tp:taxon-name-part taxon-name-part-type="genus" reg="Luciogobius">L.</tp:taxon-name-part><tp:taxon-name-part taxon-name-part-type="species" reg="grandis">grandis</tp:taxon-name-part></tp:taxon-name></italic>: ten specimens, DOS09990, 30.5–54.1 mm <abbrev xmlns:xlink="http://www.w3.org/1999/xlink" xlink:title="standard length" id="ABBRID0EA1AI" xlink:type="simple">SL</abbrev>, Hualien River, Hualien County, Taiwan, coll. K. H. Chen, 31 January 2022. <italic><tp:taxon-name><tp:taxon-name-part taxon-name-part-type="genus" reg="Luciogobius">L.</tp:taxon-name-part><tp:taxon-name-part taxon-name-part-type="species" reg="guttatus">guttatus</tp:taxon-name-part></tp:taxon-name></italic>: ten specimens, DOS09988, 38.4–58.7 mm <abbrev xmlns:xlink="http://www.w3.org/1999/xlink" xlink:title="standard length" id="ABBRID0EP1AI" xlink:type="simple">SL</abbrev>, Jinhuken, Yilan County, Taiwan, coll. K.H. Chen, 10 August 2021.</p></tp:treatment-sec><ref-list><ref id="B18"><mixed-citation xmlns:xlink="http://www.w3.org/1999/xlink" xlink:type="simple"><person-group><name name-style="western"><surname>Shibukawa</surname><given-names>K</given-names></name><name name-style="western"><surname>Aizawa</surname><given-names>M</given-names></name><name name-style="western"><surname>Suzuki</surname><given-names>T</given-names></name><name name-style="western"><surname>Kanagawa</surname><given-names>N</given-names></name><name name-style="western"><surname>Muto</surname><given-names>F</given-names></name></person-group> (<year>2019</year>) <article-title>Preliminary review of earthworm gobies of the genus <italic><tp:taxon-name><tp:taxon-name-part taxon-name-part-type="genus">Luciogobius</tp:taxon-name-part></tp:taxon-name></italic> (<tp:taxon-name><tp:taxon-name-part taxon-name-part-type="order">Gobiiformes</tp:taxon-name-part></tp:taxon-name>, <tp:taxon-name><tp:taxon-name-part taxon-name-part-type="family">Oxudercidae</tp:taxon-name-part></tp:taxon-name>) from Shizuoka Prefecture, Japan.</article-title><source>Bulletin of the Museum of natural and environmental History, Shizuoka</source><volume>12</volume>: <fpage>29</fpage>–<lpage>96</lpage>. [In Japanese]</mixed-citation></ref><ref id="B10"><mixed-citation xmlns:xlink="http://www.w3.org/1999/xlink" xlink:type="simple"><person-group><name name-style="western"><surname>Koreeda</surname><given-names>R</given-names></name><name name-style="western"><surname>Furuhashi</surname><given-names>R</given-names></name><name name-style="western"><surname>Yamashita</surname><given-names>R</given-names></name><name name-style="western"><surname>Motomura</surname><given-names>H</given-names></name></person-group> (<year>2022</year>) <article-title>First records of <italic><tp:taxon-name><tp:taxon-name-part taxon-name-part-type="genus">Luciogobius</tp:taxon-name-part></tp:taxon-name></italic> sp. 16 sensu Shibukawa et al. (2019) from southern Kyushu and the Osumi Islands, Japan with the southernmost records from the latter for the species <italic>Ichthy</italic>.</article-title><source>Natural History of Fishes of Japan</source><volume>25</volume>: <fpage>13</fpage>–<lpage>26</lpage>. [In Japanese]</mixed-citation></ref><ref id="B8"><mixed-citation xmlns:xlink="http://www.w3.org/1999/xlink" xlink:type="simple"><person-group><name name-style="western"><surname>Koreeda</surname><given-names>R</given-names></name><name name-style="western"><surname>Motomura</surname><given-names>H</given-names></name></person-group> (<year>2021</year>) <article-title>Records of seven temperate and subtropical species of <italic><tp:taxon-name><tp:taxon-name-part taxon-name-part-type="genus">Luciogobius</tp:taxon-name-part></tp:taxon-name></italic> from Shimokoshiki-shima island, Koshiki Islands, East China Sea, Japan, and the first record of the possible hybrid individuals for <italic><tp:taxon-name><tp:taxon-name-part taxon-name-part-type="genus">Luciogobius</tp:taxon-name-part></tp:taxon-name></italic>. Ichthy.</article-title><source>Natural History of Fishes of Japan</source><volume>11</volume>: <fpage>27</fpage>–<lpage>52</lpage>.</mixed-citation></ref><ref id="B13"><mixed-citation xmlns:xlink="http://www.w3.org/1999/xlink" xlink:type="simple"><person-group><name name-style="western"><surname>Maeda</surname><given-names>K</given-names></name><name name-style="western"><surname>Yamasaki</surname><given-names>N</given-names></name><name name-style="western"><surname>Kondo</surname><given-names>M</given-names></name><name name-style="western"><surname>Tachihara</surname><given-names>K</given-names></name></person-group> (<year>2008</year>) <article-title>Occurrence and morphology of larvae and juveniles of six <italic><tp:taxon-name><tp:taxon-name-part taxon-name-part-type="genus">Luciogobius</tp:taxon-name-part></tp:taxon-name></italic> species from Aritsu Beach, Okinawa Island.</article-title><source>Ichthyological Research</source><volume>55</volume>(<issue>2</issue>): <fpage>162</fpage>–<lpage>174</lpage>. <ext-link xlink:href="10.1007/s10228-007-0018-x" ext-link-type="doi" xlink:type="simple">https://doi.org/10.1007/s10228-007-0018-x</ext-link></mixed-citation></ref></ref-list></tp:taxon-treatment>
